# Supplementary material for: Algae and the city: the genetic and ecophysiological diversity of photobionts in two areas of Madrid (Spain) with contrasting levels of nitrogen pollution
Source: Environ Sci Pollut Res Int. 2025 Jul 9;32(30):17978–96. doi: 10.1007/s11356-025-36681-0 (PMC12328547; doi:10.1007/s11356-025-36681-0)
Supplement: Supplementary file 1 — Supplementary file1 (XLSX 26.8 KB) [file 11356_2025_36681_MOESM1_ESM.xlsx]

## Sheet: Hoja1
Lab_extraction_code	Mycobiont_species	Clade	Trebouxia_species_included_in_clade	Haplotype_nubmer	Culture	Origin	Gen Bank Accesion Number
17_1	Phaeophyscia_orbicularis	A15		1	YES	Urban	PV176288
17_4	Phaeophyscia_orbicularis	A15		1	YES	Urban	PV176287
S3873	Polyozosia_dispersa	A15		1	NO	Urban	PV176167
S3874	Polyozosia_dispersa	A15		1	NO	Urban	PV176166
21_1	Polyzosia_cf._persimilis	A15		1	YES	Urban	PV176165
20_2	Xanthoria_parietina	A15		1	YES	Urban	PV176164
20_3	Xanthoria_parietina	A15		1	YES	Urban	PV176162
20_5	Xanthoria_parietina	A15		1	YES	Urban	PV176160
S3819	Calogaya_lobulata	A48		2	NO	Urban	PV176293
S3816	Polyozosia_hagenii	A48		2	NO	Urban	PV176265
S3879	Polyozosia_hagenii	A48		2	NO	Urban	PV176262
S3643	Polyzosia_cf._persimilis	A48		2	NO	Urban	PV176187
S3885	Polyozosia_hagenii	A13	Trebouxia aggregata	3	NO	Urban	PV176294
S3780	Candelaria_pacifica	I01	Trebouxia flava / T. impressa / T. porteri	5	NO	Semi-natural	PV176295
S3872	Candelariella_aurella	I01	Trebouxia flava / T. impressa / T. porteri	5	NO	Urban	PV176286
7_1	Melanelixia_glabra	I01	Trebouxia flava / T. impressa / T. porteri	5	YES	Semi-natural	PV176260
7_2	Melanelixia_glabra	I01	Trebouxia flava / T. impressa / T. porteri	5	YES	Semi-natural	PV176257
7_3	Melanelixia_glabra	I01	Trebouxia flava / T. impressa / T. porteri	5	YES	Semi-natural	PV176246
7_4	Melanelixia_glabra	I01	Trebouxia flava / T. impressa / T. porteri	5	YES	Semi-natural	PV176241
7_5	Melanelixia_glabra	I01	Trebouxia flava / T. impressa / T. porteri	5	YES	Semi-natural	PV176228
S3696	Melanelixia_glabra	I01	Trebouxia flava / T. impressa / T. porteri	5	NO	Semi-natural	PV176224
S3697	Melanelixia_glabra	I01	Trebouxia flava / T. impressa / T. porteri	5	NO	Semi-natural	PV176222
S3669	Parmelina_tiliacea	I01	Trebouxia flava / T. impressa / T. porteri	5	NO	Semi-natural	PV176218
S3611	Phaeophyscia_orbicularis	I01	Trebouxia flava / T. impressa / T. porteri	5	YES	Urban	PV176217
S3640	Phaeophyscia_orbicularis	I01	Trebouxia flava / T. impressa / T. porteri	5	NO	Urban	PV176216
S3752	Phaeophyscia_orbicularis	I01	Trebouxia flava / T. impressa / T. porteri	5	NO	Semi-natural	PV176211
S3753	Phaeophyscia_orbicularis	I01	Trebouxia flava / T. impressa / T. porteri	5	NO	Semi-natural	PV176210
S3754	Phaeophyscia_orbicularis	I01	Trebouxia flava / T. impressa / T. porteri	5	NO	Semi-natural	PV176200
S3810	Phaeophyscia_orbicularis	I01	Trebouxia flava / T. impressa / T. porteri	5	NO	Urban	PV176193
S3814	Phaeophyscia_orbicularis	I01	Trebouxia flava / T. impressa / T. porteri	5	NO	Urban	PV176191
S3887	Phaeophyscia_orbicularis	I01	Trebouxia flava / T. impressa / T. porteri	5	NO	Urban	PV176185
S3625	Physconia_enteroxantha	I01	Trebouxia flava / T. impressa / T. porteri	5	NO	Semi-natural	PV176183
S3758	Physconia_enteroxantha	I01	Trebouxia flava / T. impressa / T. porteri	5	NO	Semi-natural	PV176174
2_1	Physconia_grisea	I01	Trebouxia flava / T. impressa / T. porteri	5	YES	Semi-natural	PV176126
2_2	Physconia_grisea	I01	Trebouxia flava / T. impressa / T. porteri	5	YES	Semi-natural	PV176125
S3652	Physconia_grisea	I01	Trebouxia flava / T. impressa / T. porteri	5	NO	Semi-natural	PV176124
S3656	Physconia_grisea	I01	Trebouxia flava / T. impressa / T. porteri	5	NO	Semi-natural	PV176123
S3787	Physconia_grisea	I01	Trebouxia flava / T. impressa / T. porteri	5	NO	Semi-natural	PV176122
S3765	Physconia_perisidiosa	I01	Trebouxia flava / T. impressa / T. porteri	5	NO	Semi-natural	PV176118
S3760	Physconia_venusta	I01	Trebouxia flava / T. impressa / T. porteri	5	NO	Semi-natural	PV176117
S3875	Candelariella_aurella	A13	Trebouxia aggregata	6	NO	Urban	PV176289
S3691	Caloplaca_monacensis	A03	Trebouxia jamesii	7	NO	Semi-natural	PV176279
10_3	Evernia_prunastri	A03	Trebouxia jamesii	7	YES	Semi-natural	PV176276
10_4	Evernia_prunastri	A03	Trebouxia jamesii	7	YES	Semi-natural	PV176252
10_6	Evernia_prunastri	A03	Trebouxia jamesii	7	YES	Semi-natural	PV176244
10_7	Evernia_prunastri	A03	Trebouxia jamesii	7	YES	Semi-natural	PV176243
S3618	Evernia_prunastri	A03	Trebouxia jamesii	7	NO	Semi-natural	PV176239
S3762	Evernia_prunastri	A03	Trebouxia jamesii	7	NO	Semi-natural	PV176237
S3776	Evernia_prunastri	A03	Trebouxia jamesii	7	NO	Semi-natural	PV176225
S3785	Lecanora_chlarotera	A03	Trebouxia jamesii	7	NO	Semi-natural	PV176206
S3851	Lecanora_compallens	A03	Trebouxia jamesii	7	NO	Semi-natural	PV176179
S3778	Lepra_albescens	A03	Trebouxia jamesii	7	NO	Semi-natural	PV176130
S3784	Lepra_albescens	A03	Trebouxia jamesii	7	NO	Semi-natural	PV176129
S3793	Lepra_albescens	A03	Trebouxia jamesii	7	NO	Semi-natural	PV176128
S3843	Lepra_albescens	A03	Trebouxia jamesii	7	NO	Semi-natural	PV176127
6_1	Parmelina_tiliacea	A03	Trebouxia jamesii	7	YES	Semi-natural	PV176121
6_2	Parmelina_tiliacea	A03	Trebouxia jamesii	7	YES	Semi-natural	PV176120
6_3	Parmelina_tiliacea	A03	Trebouxia jamesii	7	YES	Semi-natural	PV176119
S3769	Caloplaca_monacensis	A71		8	NO	Semi-natural	PV176231
S3783	Caloplaca_monacensis	A15		9	NO	Semi-natural	PV176251
S3789	Caloplaca_monacensis	A15		9	NO	Semi-natural	PV176248
S3792	Caloplaca_monacensis	A15		9	NO	Semi-natural	PV176242
S3763	Candelaria_pacifica	A74		10	NO	Semi-natural	PV176227
S3764	Candelaria_pacifica	A74		10	NO	Semi-natural	PV176226
S3852	Candelaria_pacifica	A74		11	NO	Semi-natural	PV176292
S3878	Candelaria_pacifica	A74		11	NO	Urban	PV176280
S3855	Candelaria_pacifica	A74		12	NO	Semi-natural	PV176283
S3820	Candelariella_aurella	A13	Trebouxia aggregata	13	NO	Urban	PV176266
S3649	Polyozosia_hagenii	A13	Trebouxia aggregata	13	NO	Urban	PV176189
S3821	Candelariella_aurella	A48		14	NO	Urban	PV176267
S3614	Parmelina_tiliacea	I01	Trebouxia flava / T. impressa / T. porteri	15	NO	Semi-natural	PV176285
S3672	Parmelina_tiliacea	I01	Trebouxia flava / T. impressa / T. porteri	15	NO	Semi-natural	PV176236
S3673	Parmelina_tiliacea	I01	Trebouxia flava / T. impressa / T. porteri	15	NO	Semi-natural	PV176235
S3674	Parmelina_tiliacea	I01	Trebouxia flava / T. impressa / T. porteri	15	NO	Semi-natural	PV176233
1_2	Physcia_aipolioides	I01	Trebouxia flava / T. impressa / T. porteri	15	YES	Urban	PV176230
S3772	Physconia_enteroxantha	I01	Trebouxia flava / T. impressa / T. porteri	15	NO	Semi-natural	PV176205
S3782	Physconia_enteroxantha	I01	Trebouxia flava / T. impressa / T. porteri	15	NO	Semi-natural	PV176204
S3607	Physconia_grisea	I01	Trebouxia flava / T. impressa / T. porteri	15	NO	Semi-natural	PV176203
S3659	Physconia_grisea	I01	Trebouxia flava / T. impressa / T. porteri	15	NO	Semi-natural	PV176196
S3775	Physconia_grisea	I01	Trebouxia flava / T. impressa / T. porteri	15	NO	Semi-natural	PV176180
S3622	Physconia_perisidiosa	I01	Trebouxia flava / T. impressa / T. porteri	15	NO	Semi-natural	PV176176
S3767	Physconia_perisidiosa	I01	Trebouxia flava / T. impressa / T. porteri	15	NO	Semi-natural	PV176172
S3857	Physconia_perisidiosa	I01	Trebouxia flava / T. impressa / T. porteri	15	NO	Semi-natural	PV176116
14_3	Glaucomaria_carpinea	A72		16	YES	Semi-natural	PV176145
14_5	Glaucomaria_carpinea	A72		16	YES	Semi-natural	PV176144
1_1	Physcia_aipolioides	A72		16	YES	Urban	PV176115
S3824	Candelaria_pacifica	A51		17	NO	Urban	PV176270
24_1	Candelaria_pacifica	A74		18	YES	Urban	PV176273
24_2	Candelaria_pacifica	A74		18	YES	Urban	PV176272
24_3	Candelaria_pacifica	A74		18	YES	Urban	PV176271
S3651	Candelaria_pacifica	A74		18	NO	Urban	PV176190
S3825	Candelaria_pacifica	A74		18	NO	Urban	PV176171
S3826	Candelaria_pacifica	A74		18	NO	Urban	PV176170
S3827	Candelaria_pacifica	A74		18	NO	Urban	PV176169
S3612	Candelaria_pacifica	A74		19	NO	Urban	PV176175
S3818	Calogaya_lobulata	A50		20	NO	Urban	PV176264
S3806	Xanthoria_parietina	A50		20	NO	Urban	PV176253
S3886	Calogaya_lobulata	A50		21	NO	Urban	PV176269
S3644	Xanthoria_parietina	A50		21	NO	Urban	PV176268
S3973	Xanthoria_parietina	A50		21	NO	Urban	PV176188
13_1	Flavoparmelia_flaventior	I08		22	YES	Semi-natural	PV176138
13_2	Flavoparmelia_flaventior	I08		22	YES	Semi-natural	PV176139
13_3	Flavoparmelia_flaventior	I08		22	YES	Semi-natural	PV176140
13_4	Flavoparmelia_flaventior	I08		22	YES	Semi-natural	PV176141
S3626	Flavoparmelia_flaventior	I08		22	NO	Semi-natural	PV176184
14_6	Glaucomaria_carpinea	A73		23	YES	Semi-natural	PV176146
14_1	Glaucomaria_carpinea	A33	Trebouxia decolorans	24	YES	Semi-natural	PV176263
S3817	Polyozosia_hagenii	A33	Trebouxia decolorans	24	NO	Urban	PV176142
14_2	Glaucomaria_carpinea	A73		25	YES	Semi-natural	PV176147
14_7	Glaucomaria_carpinea	A73		25	YES	Semi-natural	PV176143
14_8	Glaucomaria_carpinea	A73		26	YES	Semi-natural	PV176148
S3854	Glaucomaria_carpinea	A73		27	NO	Semi-natural	PV176282
S3850	Lecidella_euphorea	A73		27	NO	Semi-natural	PV176278
12_1	Lecanora_chlarotera	A03	Trebouxia jamesii	28	YES	Semi-natural	PV176281
12_2	Lecanora_chlarotera	A03	Trebouxia jamesii	28	YES	Semi-natural	PV176277
12_3	Lecanora_chlarotera	A03	Trebouxia jamesii	28	YES	Semi-natural	PV176249
12_4	Lecanora_chlarotera	A03	Trebouxia jamesii	28	YES	Semi-natural	PV176245
12_5	Lecanora_chlarotera	A03	Trebouxia jamesii	28	YES	Semi-natural	PV176240
12_6	Lecanora_chlarotera	A03	Trebouxia jamesii	28	YES	Semi-natural	PV176232
12_7	Lecanora_chlarotera	A03	Trebouxia jamesii	28	YES	Semi-natural	PV176181
S3623	Lecanora_chlarotera	A03	Trebouxia jamesii	28	NO	Semi-natural	PV176178
S3771	Lecanora_chlarotera	A03	Trebouxia jamesii	28	NO	Semi-natural	PV176137
S3779	Lecanora_chlarotera	A03	Trebouxia jamesii	28	NO	Semi-natural	PV176136
S3790	Lecanora_chlarotera	A03	Trebouxia jamesii	28	NO	Semi-natural	PV176135
S3853	Lecanora_chlarotera	A03	Trebouxia jamesii	28	NO	Semi-natural	PV176134
S3616	Lecanora_compallens	A03	Trebouxia jamesii	28	NO	Semi-natural	PV176133
S3786	Lecanora_compallens	A03	Trebouxia jamesii	28	NO	Semi-natural	PV176132
S3844	Lepra_albescens	A03	Trebouxia jamesii	28	NO	Semi-natural	PV176131
S3815	Polyozosia_hagenii	A15		29	NO	Urban	PV176261
S3615	Melanelixia_glabra	I01	Trebouxia flava / T. impressa / T. porteri	30	NO	Semi-natural	PV176212
S3698	Melanelixia_glabra	I01	Trebouxia flava / T. impressa / T. porteri	30	NO	Semi-natural	PV176177
S3693	Melanelixia_glabra	I01	Trebouxia flava / T. impressa / T. porteri	31	NO	Semi-natural	PV176207
S3694	Melanelixia_glabra	I01	Trebouxia flava / T. impressa / T. porteri	32	NO	Semi-natural	PV176208
S3695	Melanelixia_glabra	I01	Trebouxia flava / T. impressa / T. porteri	33	NO	Semi-natural	PV176209
S3877	Physcia_adscendens	I01	Trebouxia flava / T. impressa / T. porteri	33	NO	Urban	PV176291
S3668	Parmelina_tiliacea	I01	Trebouxia flava / T. impressa / T. porteri	34	NO	Semi-natural	PV176199
S3675	Parmelina_tiliacea	I01	Trebouxia flava / T. impressa / T. porteri	34	NO	Semi-natural	PV176198
S3670	Parmelina_tiliacea	I01	Trebouxia flava / T. impressa / T. porteri	35	NO	Semi-natural	PV176221
S3671	Parmelina_tiliacea	I01	Trebouxia flava / T. impressa / T. porteri	35	NO	Semi-natural	PV176202
S3756	Physconia_enteroxantha	I01	Trebouxia flava / T. impressa / T. porteri	35	NO	Semi-natural	PV176220
S3757	Physconia_enteroxantha	I01	Trebouxia flava / T. impressa / T. porteri	35	NO	Semi-natural	PV176201
S3658	Physconia_grisea	I01	Trebouxia flava / T. impressa / T. porteri	35	NO	Semi-natural	PV176195
S3655	Physconia_grisea	I01	Trebouxia flava / T. impressa / T. porteri	35	NO	Semi-natural	PV176192
S3660	Physconia_venusta	I01	Trebouxia flava / T. impressa / T. porteri	36	NO	Semi-natural	PV176197
16_1	Physconia_enteroxantha	I08		37	YES	Semi-natural	PV176153
16_2	Physconia_enteroxantha	I08		37	YES	Semi-natural	PV176154
16_3	Physconia_enteroxantha	I08		37	YES	Semi-natural	PV176155
16_5	Physconia_enteroxantha	I08		37	YES	Semi-natural	PV176156
16_6	Physconia_enteroxantha	I08		37	YES	Semi-natural	PV176157
16_7	Physconia_enteroxantha	I08		37	YES	Semi-natural	PV176158
16_8	Physconia_enteroxantha	I08		37	YES	Semi-natural	PV176159
S3774	Physconia_enteroxantha	I01	Trebouxia flava / T. impressa / T. porteri	38	NO	Semi-natural	PV176234
S3777	Physconia_enteroxantha	I01	Trebouxia flava / T. impressa / T. porteri	38	NO	Semi-natural	PV176238
S3657	Physconia_grisea	I01	Trebouxia flava / T. impressa / T. porteri	39	NO	Semi-natural	PV176194
S3788	Physconia_grisea	I01	Trebouxia flava / T. impressa / T. porteri	40	NO	Semi-natural	PV176247
S3842	Physconia_grisea	I01	Trebouxia flava / T. impressa / T. porteri	41	NO	Semi-natural	PV176275
S3755	Phaeophyscia_orbicularis	I01	Trebouxia flava / T. impressa / T. porteri	42	NO	Semi-natural	PV176219
s3791	Phaeophyscia_orbicularis	I01	Trebouxia flava / T. impressa / T. porteri	42	NO	Semi-natural	PV176250
S3856	Phaeophyscia_orbicularis	I01	Trebouxia flava / T. impressa / T. porteri	43	NO	Semi-natural	PV176284
S3641	Phaeophyscia_orbicularis	I01	Trebouxia flava / T. impressa / T. porteri	44	NO	Urban	PV176186
S3812	Phaeophyscia_orbicularis	I01	Trebouxia flava / T. impressa / T. porteri	45	NO	Urban	PV176258
S3813	Phaeophyscia_orbicularis	I01	Trebouxia flava / T. impressa / T. porteri	46	NO	Urban	PV176259
17_2	Phaeophyscia_orbicularis	A76		47	YES	Urban	PV176161
S3751	Phaeophyscia_orbicularis	I01	Trebouxia flava / T. impressa / T. porteri	48	NO	Semi-natural	PV176215
S3699	Physconia_perisidiosa	I01	Trebouxia flava / T. impressa / T. porteri	49	NO	Semi-natural	PV176213
S3700	Physconia_perisidiosa	I01	Trebouxia flava / T. impressa / T. porteri	50	NO	Semi-natural	PV176214
S3766	Physconia_perisidiosa	I01	Trebouxia flava / T. impressa / T. porteri	51	NO	Semi-natural	PV176229
S4015	Physconia_perisidiosa	I01	Trebouxia flava / T. impressa / T. porteri	52	NO	Semi-natural	PV176296
S3759	Physconia_venusta	I01	Trebouxia flava / T. impressa / T. porteri	53	NO	Semi-natural	PV176223
S3608	Physcia_aipolioides	I01	Trebouxia flava / T. impressa / T. porteri	54	NO	Urban	PV176173
23_1	Physcia_aipolioides	A75		55	NO	Urban	PV176168
S3828	Physcia_aipolioides	I01	Trebouxia flava / T. impressa / T. porteri	56	NO	Urban	PV176274
15_1	Ramalina_farinacea	A03	Trebouxia jamesii	57	YES	Semi-natural	PV176182
15_2	Ramalina_farinacea	A03	Trebouxia jamesii	57	YES	Semi-natural	PV176152
15_3	Ramalina_farinacea	A03	Trebouxia jamesii	57	YES	Semi-natural	PV176151
15_4	Ramalina_farinacea	A03	Trebouxia jamesii	57	YES	Semi-natural	PV176150
S3624	Ramalina_farinacea	A03	Trebouxia jamesii	57	NO	Semi-natural	PV176149
S3807	Xanthoria_parietina	A31		58	NO	Urban	PV176255
S3808	Xanthoria_parietina	A31		58	NO	Urban	PV176254
S3809	Xanthoria_parietina	A31		59	NO	Urban	PV176290
S3876	Xanthoria_parietina	A31		59	NO	Urban	PV176256
20_1	Xanthoria_parietina	A15		60	YES	Urban	PV176163
